# Supplementary material for: The Combination of Panobinostat and Melphalan for the Treatment of Patients with Multiple Myeloma
Source: Int J Mol Sci. 2022 Dec 10;23(24):15671. doi: 10.3390/ijms232415671 (PMC9778728; doi:10.3390/ijms232415671)
Supplement: Supplementary file 1 [file ijms-23-15671-s001.zip]

Archive with 1 entries (1 files):
- ijms-2089594-supplementary.pdf
